# Supplementary material for: A Decline in p38 MAPK Signaling Underlies Immunosenescence in Caenorhabditis elegans
Source: PLoS Genet. 2011 May 19;7(5):e1002082. doi: 10.1371/journal.pgen.1002082 (PMC3098197; doi:10.1371/journal.pgen.1002082)
Supplement: Table S1 — PMK-1 targets downregulated by 10-fold or more in Day 15 adults, relative to expression levels in Day 6 adults. List of PMK-1 targets identified amonggenes with a ≥10-fold reduction in expression levels in Day 15 adults compared to Day 6 expression levels (p≤0.05). (XLS) [file pgen.1002082.s005.xls]

## Sheet: Sheet1
Table S1. List of PMK-1 targets identified among genes with a ≥ 10-fold reduction in expression levels in Day 15 adults
compared to Day 6 expression levels (p≤ 0.05).
Genes with a ≥10-fold decrease in expression in Day 15 adults relative to expression levels in Day 6 adults are listed,
with PMK-1-regulated genes highlighted in blue. Duplicate entries resulting from redundant Affymetrix probe sets are
denoted by "(D)" after the sequence name for PMK-1 targets and are shaded in gray for all other genes.
Affy probe set ID	Sequence name	Gene symbol	d15/d6 (log 2)	Fold difference	p-value (t test)
173051_s_at	F22A3.6	ilys-5	-9.52333	-735.883	1.98763e-05
178297_at	T24B8.5	T24B8.5 /// WBGene00011979	-9.32667	-642.106	2.93574e-07
172400_x_at	F22A3.6	ilys-5	-9.17	-576.03	8.88148e-05
184500_s_at	C23H5.8	C23H5.8	-9.14	-564.175	8.63573e-07
185619_s_at	C23H5.8	C23H5.8	-8.90333	-478.818	4.62201e-06
187996_s_at	F28H7.3	lipase /// WBGene00009237	-8.74	-427.565	1.91669e-06
194255_x_at	F22A3.6	ilys-5	-8.66667	-406.375	0.000151289
189392_s_at	F28B4.3	F28B4.3 /// WBGene00017892	-8.51333	-365.4	2.37438e-06
180592_s_at	F56A4.2	clec-209 /// F56A4.2 /// WBGene00018910 /// WBGene00021224	-8.36667	-330.079	2.68259e-06
172958_s_at	F13D12.6 (D)	F13D12.6 /// WBGene00008741	-7.96	-249	6.86434e-07
188660_s_at	F28A12.4	peptidase /// WBGene00017881	-7.89667	-238.305	1.16538e-06
189812_s_at	C17H12.8	col-101 /// WBGene00000675	-7.86333	-232.862	1.16307e-05
184533_at	K02D7.3	C17H12.8 /// WBGene00015933	-7.86333	-232.862	1.75356e-05
175962_s_at	K12H4.7	K12H4.7	-7.83667	-228.598	1.90588e-06
187323_at	F13D12.6 (D)	F13D12.6 /// WBGene00008741	-7.69667	-207.457	4.91499e-06
184534_s_at	C17H12.8	C17H12.8 /// WBGene00015933	-7.62667	-197.631	1.55975e-05
182088_s_at	F57F4.4	F57F4.4 /// WBGene00019017	-7.57	-190.019	1.03333e-05
181972_at	W05E7.1	grd-3 /// WBGene00001692	-7.46	-176.069	1.3583e-05
180979_at	F41E6.2	grd-5 /// WBGene00001694	-7.43667	-173.245	5.06682e-06
177065_at	K09F5.2	vit-1 /// WBGene00006925	-7.36667	-165.039	5.36551e-07
176743_s_at	F56D6.1	clec-67 /// clec-69 /// WBGene00018971 /// WBGene00044642	-7.26	-153.277	2.18482e-05
178273_at	F01D5.2	F01D5.2 /// WBGene00008493	-7.10333	-137.504	9.6114e-08
181565_at	F56D6.2	clec-67 /// WBGene00018971	-7.08667	-135.925	1.75513e-06
179187_s_at	F46F2.3	F46F2.3 /// WBGene00009787	-7.03667	-131.295	9.33265e-06
183028_s_at	Y22F5A.5	lys-2 /// WBGene00003091	-7.00667	-128.593	6.90568e-05
181671_s_at	F56C9.7	F56C9.7 /// WBGene00018951	-6.97667	-125.946	3.22797e-06
172673_x_at	F59D8.1	vit-3 /// WBGene00006927 /// WBGene00006928	-6.97333	-125.656	5.72147e-05
180925_at	F49F1.1	F49F1.1 /// WBGene00018643	-6.95	-123.64	0.000105454
178774_s_at	T13F3.6	T13F3.6 /// WBGene00011753	-6.94667	-123.355	3.36788e-06
189911_s_at	F26F12.1	col-140	-6.92	-121.095	8.63173e-06
189015_at	C54D1.2	clec-86 /// WBGene00016912	-6.89333	-118.878	0.000249194
182970_at	F55G11.4	F55G11.4 /// WBGene00010124	-6.84	-114.563	4.94345e-05
183526_at	C14C6.5	C14C6.5 /// WBGene00015759	-6.76667	-108.885	8.82142e-06
175239_at	F15E11.15	F15E11.15	-6.73333	-106.398	4.81955e-06
189862_at	T18H9.2	asp-2	-6.67667	-102.3	2.90867e-07
178017_s_at	F01D5.1	F01D5.1 /// WBGene00008492	-6.67	-101.829	1.73724e-05
176691_at	C45B2.1	C45B2.1 /// WBGene00016658	-6.59333	-96.5586	4.25318e-05
191990_at	C24F3.6	---	-6.57333	-95.2293	2.41541e-05
185076_at	F52F10.4	oac-32 /// WBGene00018708	-6.53333	-92.6252	2.78663e-06
188823_s_at	T25C12.3	EGF-repeats /// WBGene00012018	-6.52667	-92.1982	7.82894e-06
190834_at	C05E11.4	amt-1 /// WBGene00000133	-6.5	-90.5097	9.3117e-05
188304_at	F47G4.7	smd-1 /// WBGene00004875	-6.49	-89.8845	3.75579e-08
181156_at	T08A9.8	spp-4 /// WBGene00004989	-6.49	-89.8845	3.4044e-05
173089_at	F13D12.6 (D)	---	-6.46667	-88.4424	7.59025e-06
188214_at	T01B10.1	grd-4 /// WBGene00001693	-6.46333	-88.2383	7.53115e-06
182951_at	C33G8.3	C33G8.3 /// WBGene00016361	-6.45333	-87.6288	0.0016422
176865_at	F59D8.1	---	-6.42667	-86.024	1.07935e-05
191057_s_at	ZC455.4	ugt-6 /// WBGene00013904	-6.41333	-85.2326	5.59937e-07
189915_s_at	B0365.6	clec-41 /// WBGene00007153	-6.39667	-84.2536	1.26873e-06
178773_at	T13F3.6	T13F3.6 /// WBGene00011753	-6.39333	-84.0592	4.73866e-05
175314_s_at	K04H4.6	crn-6	-6.39	-83.8652	3.32868e-06
186799_at	Y105C5B.15	WBGene00013654 /// Y105C5B.15	-6.34667	-81.3836	2.01362e-05
178843_at	F08G5.6	F08G5.6 /// WBGene00008584	-6.32333	-80.078	8.70484e-05
194054_s_at	F08A8.3	F08A8.3 /// F08A8.4 /// WBGene00008566 /// WBGene00008567	-6.28667	-78.0684	2.85152e-07
173144_at	Y54G2A.6	clec-85 /// WBGene00021872	-6.26	-76.6386	7.55515e-07
178236_s_at	F58B3.1	lys-4 /// WBGene00003093	-6.22667	-74.8882	3.83452e-06
186519_at	F15E11.12	F15E11.12 /// WBGene00017498	-6.19667	-73.347	2.17729e-06
189849_at	Y40H7A.10	WBGene00012747 /// Y40H7A.10	-6.17	-72.0037	3.40888e-05
177920_at	D1086.3	D1086.3 /// WBGene00008390	-6.12333	-69.7119	5.51362e-07
178128_at	F01D5.3	F01D5.3 /// WBGene00008494	-6.09333	-68.2773	8.45292e-06
179570_at	F11E6.4	F11E6.4 /// WBGene00008708	-6.09333	-68.2773	1.44462e-05
179439_s_at	F11E6.3	F11E6.3 /// WBGene00008707	-6.05667	-66.5638	8.26047e-06
183527_s_at	C14C6.5	C14C6.5 /// WBGene00015759	-6.02	-64.8934	7.09621e-06
177818_at	C43D7.5	sdz-6 /// WBGene00008068	-5.96	-62.2499	0.000551857
181259_at	B0218.6	clec-51 /// WBGene00015050	-5.95333	-61.9629	1.27143e-05
179610_s_at	T16G1.5	T16G1.5 /// WBGene00011799	-5.95333	-61.9629	2.35598e-06
186127_at	T14G12.3	tag-18 /// WBGene00006408	-5.89333	-59.4388	5.78382e-08
187249_s_at	K04H4.6	crn-6	-5.85	-57.68	1.24493e-05
189921_at	C05C10.4	C05C10.4 /// WBGene00007331	-5.84333	-57.4141	5.03969e-06
179334_s_at	ZC412.3	WBGene00013884 /// ZC412.3	-5.83667	-57.1494	3.65127e-06
182685_at	C36B7.7	hen-1 /// WBGene00001841	-5.82667	-56.7546	2.21978e-05
193837_at	C12C8.2	C12C8.2	-5.81667	-56.3626	4.72428e-06
173919_s_at	C56A3.2	ttr-44 /// WBGene00008341	-5.79667	-55.5867	0.000600695
193108_s_at	W10G6.3	mua-6 /// WBGene00003485	-5.78333	-55.0753	0.000333688
189160_at	ZK896.7	clec-186 /// WBGene00014138	-5.78333	-55.0753	3.91453e-06
178820_at	F54D5.4	F54D5.4 /// WBGene00010050	-5.78333	-55.0753	2.84348e-05
190987_at	R13H4.3	R13H4.3 /// WBGene00011262	-5.76	-54.1917	0.000138848
188400_s_at	C34F6.2	col-178 /// col-179 /// WBGene00000751 /// WBGene00000752	-5.72	-52.7098	4.75603e-05
173310_at	Y51F10.7	WBGene00021768 /// Y51F10.7	-5.69	-51.6251	7.56732e-05
172804_x_at	C24F3.6	col-124 /// WBGene00000698	-5.67667	-51.1502	3.57961e-05
194060_s_at	T01D3.6	T01D3.6	-5.66	-50.5626	2.44863e-05
177374_at	LLC1.2	LLC1.2 /// WBGene00010793	-5.64	-49.8665	1.77965e-06
192059_at	Y51A2D.4	hmit-1.1 /// WBGene00013073	-5.62667	-49.4078	0.000106443
184017_at	F13H8.3	F13H8.3 /// WBGene00017436	-5.62333	-49.2938	3.47061e-06
191887_s_at	W07B8.5	cpr-5 /// WBGene00000785	-5.59	-48.1679	4.30882e-06
174025_at	F47G4.7	smd-1 /// WBGene00004875	-5.58667	-48.0567	2.359e-06
193660_at	R10H10.3	R10H10.3 /// WBGene00011222	-5.58	-47.8352	1.43149e-06
180930_s_at	F25E2.2	F25E2.2	-5.57667	-47.7248	0.000231891
176714_at	R13D7.2	R13D7.2 /// WBGene00020054	-5.57	-47.5048	3.55886e-06
178079_at	C11E4.7	C11E4.7 /// WBGene00007521	-5.56667	-47.3951	2.2166e-05
175512_s_at	C12C8.2	C12C8.2	-5.56667	-47.3951	1.00883e-05
193838_s_at	W04E12.6	clec-49 /// WBGene00012251	-5.56	-47.1766	7.4378e-05
176053_s_at	F09G8.8	clec-160 /// WBGene00017322	-5.53	-46.2057	6.02826e-06
177115_at	M28.4	M28.10 /// WBGene00010901	-5.53	-46.2057	0.000182661
176872_at	F59D8.E	---	-5.49667	-45.1504	2.14667e-05
183790_s_at	F42G10.1	F42G10.1 /// WBGene00009645	-5.49333	-45.0462	6.85806e-06
188356_at	F14F7.1	col-98 /// WBGene00000673	-5.46333	-44.1192	5.07359e-05
183076_at	T15B7.1	T15B7.1 /// WBGene00020516	-5.46	-44.0173	1.00874e-05
186012_s_at	F57H12.6	F57H12.6 /// WBGene00019021	-5.45333	-43.8144	0.000534842
190619_at	C15C8.3	C15C8.3 /// WBGene00007605	-5.43667	-43.3112	7.00342e-05
184328_s_at	T26C12.3	clec-173 /// WBGene00044469	-5.43333	-43.2112	2.04987e-06
189100_at	ZK896.6	clec-187 /// WBGene00014137	-5.43	-43.1115	1.28272e-05
194159_s_at	Y51F10.7	WBGene00021768 /// Y51F10.7	-5.42667	-43.012	0.000155382
188046_s_at	F57F4.3	gfi-1 /// WBGene00001581	-5.41	-42.5179	4.46299e-05
176851_at	Y40B10A.6	WBGene00021491 /// Y40B10A.6	-5.39667	-42.1268	0.000130519
182839_at	Y11D7A.3	Y11D7A.3	-5.38	-41.6429	1.92334e-05
188852_s_at	R09H10.5	R09H10.5 /// WBGene00011182	-5.36333	-41.1646	8.01879e-05
192808_at	K06A4.5	K06A4.5 /// WBGene00010595	-5.34	-40.5042	3.44606e-05
193836_s_at	W04E12.8	clec-50 /// WBGene00012253	-5.34	-40.5042	1.3917e-06
189646_at	K09C4.5	K09C4.5 /// WBGene00019550	-5.28333	-38.9441	5.48354e-05
184411_at	C12D12.1	C12D12.1	-5.28333	-38.9441	8.42356e-05
176332_s_at	Y50D4B.4	WBGene00021742 /// WBGene00021743 /// Y50D4B.3 /// Y50D4B.4	-5.28	-38.8542	5.46399e-06
179858_at	C49C8.5	C49C8.5 /// WBGene00016769	-5.26333	-38.408	2.17202e-05
189740_at	F55D10.1	aman-1 /// WBGene00018877	-5.23667	-37.7045	6.1519e-05
177183_s_at	Y73B6BL.24	WBGene00022245 /// Y73B6BL.24	-5.20667	-36.9286	2.5212e-06
175077_s_at	C05D12.3	C05D12.3	-5.17333	-36.0851	3.85814e-05
190429_at	R09H10.3	R09H10.3	-5.14	-35.261	1.75593e-07
191017_at	Y40D12A.2	WBGene00021503 /// Y40D12A.2	-5.11	-34.5353	1.24675e-05
183741_s_at	Y73F4A.1	WBGene00013514 /// Y73F4A.1	-5.11	-34.5353	5.57641e-05
187084_at	Y45G12C.2	gst-10 /// WBGene00001758	-5.09667	-34.2176	2.40419e-06
188116_at	F57H12.3	ora-1 /// WBGene00003879	-5.09	-34.0598	0.00169674
182143_s_at	F42C5.7	grl-4 /// WBGene00001713	-5.07	-33.5909	3.64215e-05
187085_s_at	Y45G12C.2	F56A4.3 /// gst-10 /// WBGene00001758 /// WBGene00018911	-5.06333	-33.4361	1.74814e-05
180398_s_at	F15E6.4	F15E6.4 /// WBGene00017485	-5.05667	-33.2819	0.00123309
186349_at	Y51H7C.1	WBGene00021779 /// Y51H7C.1	-5.05667	-33.2819	1.27496e-05
177066_at	Y34B4A.9	WBGene00021321 /// WBGene00021325 /// Y34B4A.5 /// Y34B4A.9	-5.05333	-33.2051	0.000156974
177936_s_at	Y7A5A.1	WBGene00012407 /// Y7A5A.1	-5.01333	-32.2971	2.30425e-05
175126_s_at	K08D8.5 (D)	K08D8.5 /// WBGene00010659	-5.00333	-32.074	1.26708e-05
173388_s_at	F09B12.3	F09B12.3 /// WBGene00008607	-4.98667	-31.7056	1.36847e-05
176259_at	Y50D4B.3	WBGene00021742 /// Y50D4B.3	-4.96667	-31.2691	3.06309e-07
185643_s_at	F53A9.10	tnt-2	-4.96	-31.125	9.73267e-06
188947_at	T09F5.9	clec-47 /// WBGene00011668	-4.95333	-30.9815	2.50183e-05
188497_at	K11G9.1	esterase /// WBGene00019652	-4.93	-30.4844	2.08483e-05
189883_at	F53H8.3	F53H8.3 /// WBGene00018779	-4.92333	-30.3439	0.000412745
192336_at	C16H3.2	lec-9 /// WBGene00002272	-4.91333	-30.1343	0.000478197
188574_s_at	H17B01.2	col-70 /// WBGene00000646 /// WBGene00021779 /// Y51H7C.1	-4.90667	-29.9953	2.34605e-05
189904_at	F08H9.7	clec-56 /// WBGene00008595	-4.90667	-29.9953	2.44101e-05
182106_at	C34H4.1	C34H4.1 /// WBGene00016424	-4.90333	-29.9261	3.29026e-05
188128_at	C50B6.7	amylase /// WBGene00008220	-4.9	-29.8571	2.07134e-05
189732_at	F49E12.9	F49E12.9	-4.89	-29.6508	0.00576132
191276_s_at	F41H10.7	elo-5 /// WBGene00001243	-4.88667	-29.5824	4.75278e-05
193801_s_at	C14A6.1	clec-48 /// clec-49 /// WBGene00007565 /// WBGene00012251	-4.88	-29.446	7.07686e-05
181870_at	F56B3.1	col-103 /// WBGene00000677	-4.86	-29.0406	0.000132799
190329_at	C11E4.1	C11E4.1 /// WBGene00007516	-4.85667	-28.9736	2.2537e-05
178927_at	K08D8.5 (D)	K08D8.5 /// WBGene00010659	-4.85667	-28.9736	4.30854e-06
179730_at	F19C7.1	F19C7.1 /// WBGene00017591	-4.85333	-28.9067	2.65981e-05
185368_at	W10G11.3	W10G11.3 /// WBGene00021136	-4.84667	-28.7735	0.000233698
190114_at	R13H4.2	R13H4.2	-4.84333	-28.7071	1.67365e-06
193130_at	ZK39.6	clec-97 /// WBGene00013931	-4.83667	-28.5747	8.08659e-05
188250_at	D2023.7	col-158 /// WBGene00000731	-4.83333	-28.5088	4.45545e-06
176331_at	Y50D4B.4	WBGene00021743 /// Y50D4B.4	-4.82	-28.2465	8.15836e-05
188622_at	C09G5.5	col-80 /// WBGene00000656	-4.79	-27.6652	0.00031722
182858_at	T15B7.9	T15B7.1 /// WBGene00020516	-4.78667	-27.6013	3.51341e-06
183115_at	C34H4.2	C34H4.2 /// WBGene00016425	-4.77667	-27.4107	0.00110992
186443_at	F42A10.7	F42A10.7 /// WBGene00018343	-4.77	-27.2843	0.000338703
179650_at	K08D8.4	K08D8.4	-4.77	-27.2843	0.000406378
190499_s_at	C35D10.14	clec-5 /// WBGene00016450	-4.76333	-27.1585	5.58827e-05
181079_at	W06G6.10	W06G6.10 /// WBGene00012312	-4.76333	-27.1585	0.000100526
180814_s_at	F09B12.3	F09B12.3 /// WBGene00008607	-4.76	-27.0958	0.000150755
179051_s_at	ZK228.3	WBGene00013946 /// ZK228.3	-4.75667	-27.0333	1.33444e-05
176271_at	C52D10.1	C52D10.1 /// WBGene00016875	-4.75333	-26.9709	0.00190235
183348_at	F35C12.3	F35C12.3	-4.74667	-26.8466	2.11927e-05
180945_s_at	F49C12.7	F49C12.7	-4.74333	-26.7846	9.95661e-07
184885_at	W10G11.2	W10G11.2 /// WBGene00021135	-4.74333	-26.7846	6.11141e-05
178087_s_at	F58B3.2	lys-5 /// lys-6 /// WBGene00003094 /// WBGene00003095	-4.73333	-26.5996	5.66335e-05
185270_at	F53E10.4	F53E10.4 /// WBGene00018760	-4.73	-26.5382	5.9569e-06
185081_at	Y73C8C.2	clec-210 /// WBGene00022261	-4.73	-26.5382	0.00245999
187964_at	F54F3.3	lipase /// WBGene00010062	-4.72667	-26.477	0.000237209
182575_at	C36C5.5	C36C5.5 /// WBGene00016474	-4.72333	-26.4159	7.96378e-05
189800_s_at	T20G5.3	mua-3	-4.72333	-26.4159	1.97708e-05
179013_s_at	T20D3.2	T20D3.2 /// WBGene00011856	-4.72	-26.3549	2.13927e-05
185039_s_at	T25G12.6	T25G12.6 /// WBGene00020813	-4.70667	-26.1125	7.39864e-05
174564_at	C05D12.3	---	-4.7	-25.9921	1.00641e-05
179599_at	ZK228.4	ZK228.4	-4.69333	-25.8722	4.26427e-06
189188_at	C49C3.4	C49C3.4 /// WBGene00008194	-4.67333	-25.5161	8.44592e-05
180943_at	T19E7.1	clec-178 /// WBGene00020585	-4.67333	-25.5161	4.95679e-06
172974_s_at	F19C7.1	F19C7.1 /// WBGene00017591	-4.66333	-25.3398	3.00638e-05
172997_s_at	F56C9.7	F56C9.7 /// WBGene00018951	-4.64	-24.9333	2.01194e-05
179620_s_at	T10G3.3	T10G3.3 /// WBGene00011694	-4.63	-24.761	0.000157736
186492_s_at	F15E11.14	F15E11.1 /// F15E11.14 /// WBGene00017490 /// WBGene00017500	-4.62333	-24.6469	9.31555e-05
192509_at	ZK666.6	clec-60 /// WBGene00014046	-4.60667	-24.3638	1.30992e-05
193545_s_at	F57B7.4	mig-17 /// WBGene00003248	-4.60333	-24.3076	0.000192255
173727_s_at	F40F4.6	F40F4.6 /// WBGene00018237	-4.59333	-24.1397	5.19722e-05
172218_x_at	T20G5.7	dod-6 /// WBGene00011869	-4.59333	-24.1397	0.000256353
182492_at	C16C4.4	math-14 /// WBGene00015828	-4.58333	-23.9729	0.000816733
184863_s_at	C32H11.12	dod-24 /// WBGene00007875	-4.58333	-23.9729	0.000230155
188822_at	C55B7.4	acdh-1	-4.56333	-23.6429	0.00270337
193394_at	F55E10.6	F55E10.6 /// WBGene00018885	-4.54333	-23.3174	1.40752e-05
188123_at	B0035.13	lipase /// WBGene00007112	-4.53667	-23.2099	0.00182182
177067_s_at	Y34B4A.5	WBGene00021321 /// Y34B4A.5	-4.52667	-23.0495	0.000105433
188980_at	H23N18.2	ugt-14 /// WBGene00019233	-4.52333	-22.9964	5.98657e-08
192194_s_at	W03G1.7	asm-3	-4.52	-22.9433	0.00315891
191104_at	C02C2.3	cup-4 /// WBGene00000845	-4.51333	-22.8375	5.06741e-06
192578_at	F10D2.9	fat-7 /// WBGene00001399	-4.47	-22.1618	0.000522107
186241_s_at	F49C12.14	F49C12.14 /// WBGene00009883	-4.46333	-22.0596	8.38578e-06
189065_at	C02C2.1	tyr-1 /// WBGene00015332	-4.45667	-21.9579	1.87072e-06
175109_at	Y34B4A.9	WBGene00021325 /// Y34B4A.9	-4.45667	-21.9579	0.00022353
189049_s_at	F56F10.1	peptidase /// WBGene00018984	-4.45	-21.8566	2.00019e-06
176263_s_at	H34I24.2	H34I24.2 /// WBGene00019261	-4.44333	-21.7559	0.00027948
186757_s_at	F42A8.1	F42A8.1 /// WBGene00009626	-4.44	-21.7057	0.000261879
190080_at	F26C11.1	F26C11.1 /// WBGene00009146	-4.43667	-21.6556	2.96338e-07
191303_at	Y53F4B.32	gst-29 /// WBGene00001777	-4.43667	-21.6556	0.000123511
190786_s_at	Y16B4A.2	WBGene00012445 /// Y16B4A.2	-4.43	-21.5557	0.000124275
188335_at	T05A1.2	col-122 /// WBGene00000696	-4.42333	-21.4564	4.08503e-06
185142_at	E02C12.8	E02C12.8	-4.41	-21.259	5.09591e-05
190117_at	Y58G8A.1	lgc-26 /// WBGene00021981	-4.40667	-21.2099	0.00010485
192144_s_at	ZK455.4	asm-2 /// WBGene00000212	-4.40667	-21.2099	0.000265287
192163_at	ZK1193.1	col-19 /// WBGene00000608	-4.39667	-21.0634	0.002981
172248_x_at	T20G5.8	T20G5.8 /// WBGene00011870	-4.39	-20.9663	0.000223842
173348_s_at	Y67D8C.8	cpg-9 /// WBGene00022072	-4.38667	-20.9179	0.000113849
190158_at	F36G9.11	clec-232 /// WBGene00009487	-4.38667	-20.9179	0.00023913
185494_at	F42A10.6	F42A10.6 /// WBGene00018342	-4.38667	-20.9179	8.11473e-05
184497_at	C17G10.5	lys-8 /// WBGene00003097	-4.38333	-20.8696	7.88551e-06
177629_at	ZK593.3	WBGene00014003 /// ZK593.3	-4.37333	-20.7255	4.79244e-06
174347_s_at	C49C8.5	C49C8.5 /// WBGene00016769	-4.37	-20.6776	6.76858e-05
182387_at	E04F6.7	WBGene00012545 /// Y37D8A.3	-4.36667	-20.6299	0.000150991
190377_s_at	Y37D8A.3	dhs-7 /// WBGene00000971	-4.36667	-20.6299	0.000250149
182545_at	C03E10.5	clec-223 /// WBGene00007282	-4.36333	-20.5823	6.7222e-05
177838_at	F37H8.5	F37H8.5 /// WBGene00009514	-4.35667	-20.4874	4.66066e-06
182989_at	Y22F5A.4	lys-1 /// WBGene00003090	-4.32667	-20.0658	1.05875e-05
185812_at	C04E12.2	C04E12.2 /// C04E12.4 /// WBGene00015433 /// WBGene00015434	-4.29667	-19.6529	0.000622974
190758_at	B0395.1	nhx-1 /// WBGene00003729	-4.27667	-19.3823	0.00056168
173561_s_at	R12C12.9	R12C12.9	-4.27667	-19.3823	2.16806e-05
190057_s_at	C37C3.6	ppn-1	-4.27667	-19.3823	3.68614e-05
177570_s_at	F21H7.3	F21H7.3 /// WBGene00009029	-4.27	-19.2929	0.000235082
179313_at	D1025.2	D1025.2 /// WBGene00008354	-4.25333	-19.0713	1.65118e-05
190530_s_at	F11G11.11	col-20 /// WBGene00000609	-4.25	-19.0273	0.000519792
174547_at	F19H8.4	F19H8.4 /// WBGene00008964	-4.25	-19.0273	6.53119e-05
185055_at	C10H11.6	ugt-26	-4.24667	-18.9834	4.58317e-07
189048_at	F56F10.1	peptidase /// WBGene00018984	-4.21	-18.507	6.60889e-07
189023_at	W02B12.1	phospholipase /// WBGene00012201	-4.20667	-18.4643	2.33552e-05
180906_s_at	Y38H6C.1	dct-16 /// WBGene00012615	-4.20333	-18.4217	2.37722e-06
189405_at	F14H3.10	cyp-35D1 /// WBGene00008829	-4.19333	-18.2944	0.00011701
193473_s_at	F38E11.7	WBGene00006949 /// wrt-3	-4.19333	-18.2944	8.72359e-05
188570_at	R09D1.10	chitinase /// WBGene00011166	-4.18333	-18.1681	3.7432e-05
183110_at	F25B4.8	F25B4.8	-4.17	-18.0009	3.77107e-06
191541_at	C54D10.1	cdr-2 /// WBGene00008296	-4.16667	-17.9594	3.94298e-05
187580_s_at	K09G1.1	K09G1.1	-4.16333	-17.9179	5.99603e-05
172592_x_at	T20D4.16	T20D4.16 /// WBGene00020621	-4.16333	-17.9179	0.000122416
179909_at	F36G9.12	oac-20 /// WBGene00009488	-4.16	-17.8766	0.000275281
192782_at	H12C20.3	nhr-68 /// WBGene00003658	-4.14667	-17.7121	0.000116346
174910_at	F23H12.4	sqt-3 /// WBGene00005018	-4.13333	-17.5492	8.0651e-05
190815_s_at	K10C2.1	K10C2.1 /// WBGene00019617	-4.13333	-17.5492	0.000173539
183154_at	Y12A6A.1	WBGene00012439 /// Y12A6A.1	-4.12333	-17.428	0.000228735
171763_x_at	Y119D3B.13	Y119D3B.13	-4.11667	-17.3476	0.00151871
176131_at	Y119D3B.13	WBGene00022490 /// Y119D3B.13	-4.11667	-17.3476	0.000237158
171725_x_at	F57B1.4	col-160 /// WBGene00000733	-4.11333	-17.3076	7.42427e-05
180669_s_at	Y4C6B.6	WBGene00021160 /// Y4C6B.6	-4.09667	-17.1088	0.0257707
171913_x_at	Y119D3B.13	Y119D3B.13	-4.09667	-17.1088	0.00156868
175311_s_at	F39E9.11	btb-17 /// WBGene00018200	-4.09333	-17.0693	2.41542e-05
189401_s_at	ZC376.2	carboxylesterase /// WBGene00013874	-4.09333	-17.0693	9.47525e-06
177666_at	D1086.5	D1086.5 /// WBGene00008392	-4.09	-17.0299	2.66272e-05
175995_at	ZK112.1	pcp-1 /// WBGene00003956	-4.09	-17.0299	0.000160816
189142_at	M199.4	cyp-29A4 /// WBGene00007140	-4.08333	-16.9514	1.10315e-05
177353_s_at	B0331.1	clec-190 /// WBGene00010953	-4.08333	-16.9514	0.000367489
190144_at	F22E10.1	pgp-12 /// WBGene00004006	-4.08	-16.9123	3.34043e-05
191431_at	Y53F4B.29	gst-26 /// WBGene00001774	-4.07667	-16.8733	0.000146711
187925_at	ZK6.7	lipase	-4.07667	-16.8733	0.000194916
172303_x_at	W05H9.3	W05H9.3 /// WBGene00021050	-4.07333	-16.8343	0.000785719
190288_at	AC3.5	AC3.5 /// WBGene00007071	-4.06333	-16.718	1.6964e-07
192838_s_at	C12D8.5	daf-36 /// WBGene00007536	-4.06333	-16.718	0.000406795
191616_at	F32G8.4	F32G8.4 /// WBGene00009340	-4.04333	-16.4879	0.000317004
191828_at	R08E3.1	R08E3.1	-4.04	-16.4498	9.533e-05
182733_at	C31A11.5	oac-6 /// WBGene00007833	-4.03	-16.3362	7.46207e-05
187260_s_at	ZK1320.2	WBGene00014252 /// ZK1320.2	-4.02667	-16.2985	2.27797e-06
175541_at	C24A3.6	twk-18 /// WBGene00006672	-4.02333	-16.2609	0.000110856
178262_at	F01D5.5	F01D5.5 /// WBGene00008495	-4.02	-16.2234	0.000436658
187247_at	F59B10.5	F59B10.5 /// WBGene00010321	-4.02	-16.2234	0.000186892
179820_s_at	ZK1321.4	WBGene00014262 /// ZK1321.4	-4.00667	-16.0741	1.96275e-05
180679_at	C49G7.3	T06E6.10 /// WBGene00011540	-3.99667	-15.9631	6.65089e-05
180177_at	T06E6.10	C49G7.3 /// WBGene00016781	-3.99667	-15.9631	0.000869574
193800_at	F31D5.2	clec-48 /// WBGene00007565	-3.99333	-15.9262	0.000610543
183563_at	C14A6.1	F31D5.2 /// WBGene00017945	-3.99333	-15.9262	3.33221e-05
192190_at	R09B5.6	hacd-1 /// WBGene00019978	-3.97667	-15.7433	0.000343323
189268_s_at	C15H9.7	kynureninase /// WBGene00015802	-3.96333	-15.5985	9.81625e-06
184850_at	F35F10.6	F35F10.6 /// WBGene00018056	-3.96333	-15.5985	8.69234e-05
189971_at	F01G10.3	ech-9 /// WBGene00001158	-3.95667	-15.5266	0.00182547
183201_at	M02D8.1	M02D8.1 /// WBGene00019727	-3.95667	-15.5266	5.33366e-05
192786_s_at	F09F3.9	B0286.3 /// WBGene00015116	-3.95333	-15.4907	6.68535e-06
192502_at	B0286.3	cpt-5 /// WBGene00008629	-3.95333	-15.4907	0.000114379
181436_at	F40A3.2	F40A3.2 /// WBGene00018217	-3.93667	-15.3128	8.58445e-06
171862_s_at	R08E3.1	R08E3.1	-3.91333	-15.0671	0.000186429
191702_at	K03H1.6	ttr-1 /// WBGene00010541	-3.91333	-15.0671	0.000162184
173201_s_at	T07H3.6	bath-26 /// WBGene00020329	-3.90667	-14.9977	3.91981e-05
181097_at	T21H3.1	T21H3.1	-3.90667	-14.9977	1.90779e-06
181064_at	T07H3.6	bath-26 /// WBGene00020329	-3.89667	-14.8941	8.28353e-06
180663_s_at	T20D4.4	T20D4.3 /// T20D4.4 /// WBGene00020609 /// WBGene00020610	-3.89333	-14.8597	2.00641e-05
194135_at	Y39A1A.19	fmo-3 /// WBGene00001478	-3.89333	-14.8597	0.000235667
184986_at	T20D4.15	T20D4.15 /// WBGene00020620	-3.87333	-14.6551	5.2711e-05
172511_x_at	Y51H4A.24	T28F3.8	-3.87	-14.6213	0.000254931
193763_at	F49A5.2	clec-31 /// WBGene00009854	-3.85667	-14.4868	0.00012058
185070_s_at	C46G7.4	pqn-22	-3.83333	-14.2544	0.000209579
182357_at	Y43F8C.2	nlp-26 /// WBGene00003764	-3.82	-14.1232	0.00060884
191598_at	Y7A9A.1	gamma-glutamyltranspeptidase /// WBGene00012416	-3.82	-14.1232	3.06332e-05
181052_at	F26G1.4	ttm-2 /// WBGene00017840	-3.81	-14.0257	2.03324e-06
189679_at	F21A3.3	F21A3.3 /// WBGene00008993	-3.80667	-13.9933	2.19771e-05
178149_s_at	T07C4.4	spp-1 /// WBGene00004986	-3.80333	-13.961	0.000339014
191445_at	F01D4.2	ugt-44 /// WBGene00008486	-3.8	-13.9288	0.00226129
189081_at	C10C5.5	aminoacylase-1 /// WBGene00007509	-3.79333	-13.8646	0.000112237
183555_at	C34H4.3	tag-244 /// WBGene00044073	-3.79333	-13.8646	0.000207349
194157_s_at	F53B6.8	fipr-26 /// WBGene00009963	-3.79333	-13.8646	0.000673441
189544_at	F57F5.1	F57F5.1 /// WBGene00010204	-3.79333	-13.8646	3.28763e-06
189595_s_at	K10C2.3	K10C2.3 /// WBGene00019619	-3.78333	-13.7688	4.0998e-05
172541_x_at	K01A2.8	mps-2	-3.77667	-13.7053	5.21982e-07
180450_at	F52E1.5	F52E1.14 /// WBGene00044696	-3.77	-13.6422	2.35305e-05
187019_at	F37C12.10	F37C12.10 /// WBGene00018153	-3.76	-13.5479	1.61962e-05
178686_s_at	ZC412.4	WBGene00013885 /// ZC412.4	-3.76	-13.5479	2.95964e-05
192768_at	C05E4.3	srp-1 /// WBGene00005642	-3.75333	-13.4855	6.82441e-06
190111_s_at	H22K11.2	H22K11.2 /// WBGene00019225	-3.74667	-13.4233	4.04757e-05
188456_at	T15B7.3	col-143 /// WBGene00000716	-3.74667	-13.4233	9.7831e-05
186832_at	F27E5.1	F27E5.1 /// WBGene00009192	-3.74333	-13.3923	0.000222241
189861_at	K10B2.2	Carboxypeptidase	-3.74333	-13.3923	0.000471486
175093_at	C26B9.7	C26B9.7 /// WBGene00016136	-3.74333	-13.3923	4.30626e-05
191652_at	C10H11.5	F22B8.6 /// WBGene00009048	-3.73667	-13.3306	0.000260993
185369_at	C47A4.2	ugt-27 /// WBGene00015694	-3.73667	-13.3306	7.33983e-05
179296_at	F22B8.6	C47A4.2	-3.73667	-13.3306	0.000273607
185083_at	C25A11.1	C25A11.1 /// WBGene00016086	-3.73	-13.2691	1.77972e-05
186734_s_at	Y105C5B.28	gln-3	-3.72	-13.1775	0.00233426
172705_x_at	F57B1.3	col-159 /// WBGene00000732	-3.71333	-13.1167	0.000469783
185298_s_at	ZK1193.2	WBGene00022858 /// ZK1193.2	-3.71	-13.0864	3.0735e-05
188932_at	D1054.8	dehydrogenase /// WBGene00008375	-3.70667	-13.0562	6.52792e-05
189394_at	K07C6.5	cyp-35A5 /// WBGene00019473	-3.70333	-13.0261	0.000207959
173207_at	Y17D7B.7	---	-3.7	-12.996	0.000296452
175489_at	F18E3.11	F18E3.11 /// WBGene00017567	-3.69333	-12.9361	0.0191679
175112_s_at	Y119D3B.13	WBGene00022490 /// Y119D3B.13	-3.69333	-12.9361	0.00111143
184457_at	Y57A10B.3	btb-14 /// WBGene00013275	-3.69	-12.9063	3.70116e-05
191693_at	D1053.1	gst-42 /// WBGene00001790	-3.68667	-12.8765	7.92133e-07
173056_at	T23E7.2	T23E7.2	-3.67667	-12.7875	0.000600967
193668_s_at	C12D12.2	glt-1	-3.67333	-12.758	2.17515e-05
173015_s_at	Y54G2A.9	clec-81 /// WBGene00021874 /// WBGene00023484	-3.66333	-12.6699	1.26759e-06
192528_at	C35A5.3	C35A5.3 /// WBGene00007947	-3.65667	-12.6115	8.31811e-05
187245_s_at	ZK1320.3	WBGene00014253 /// ZK1320.3	-3.64667	-12.5244	1.22741e-05
188921_at	F25D1.5	dehydrogenase /// WBGene00009110	-3.64333	-12.4955	1.29686e-05
183703_s_at	Y43D4A.2	ugt-22 /// WBGene00007455 /// WBGene00012788 /// Y43D4A.2	-3.64333	-12.4955	8.88886e-06
177131_s_at	Y19D10B.7	F15E11.13 /// WBGene00017499 /// WBGene00021236 /// Y19D10B.7	-3.63	-12.3805	2.28604e-05
186714_s_at	ZK512.7	WBGene00013986 /// ZK512.7	-3.63	-12.3805	1.67908e-05
176079_at	Y41D4B.18	WBGene00021520 /// Y41D4B.18	-3.62667	-12.3519	0.00207052
172220_x_at	C37A5.4	fipr-23 /// WBGene00007989 /// WBGene00007990	-3.62	-12.295	0.000496038
179590_at	R11D1.3	R11D1.3 /// WBGene00011244	-3.62	-12.295	0.000372884
176453_at	Y39G10AR.6	ugt-31 /// WBGene00021464	-3.61667	-12.2666	0.000112067
172268_x_at	D1025.4	nspc-20 /// WBGene00008356 /// WBGene00008357 /// WBGene00008360	-3.61	-12.2101	0.000118645
178376_s_at	ZK899.2	WBGene00014141 /// ZK899.2	-3.60333	-12.1538	0.000443214
189738_at	F40E10.3	csq-1 /// WBGene00000822	-3.6	-12.1257	0.000401791
174259_at	F59A1.10	F59A1.10	-3.58	-11.9588	0.000160067
193293_at	C52E4.1	cpr-1 /// WBGene00000781	-3.56667	-11.8488	3.35637e-07
184518_s_at	T28A11.3	C17B7.3 /// T28A11.3 /// WBGene00015877 /// WBGene00020870	-3.56667	-11.8488	0.000241102
179695_at	F35E12.5	F35E12.5 /// WBGene00009429	-3.56667	-11.8488	0.00048201
178409_s_at	F58B3.3	lys-6 /// WBGene00003095	-3.56333	-11.8214	0.000133385
184013_at	D1005.4	D1005.4 /// WBGene00016998	-3.55	-11.7127	0.000670936
189341_s_at	ZC376.3	carboxylesterase /// WBGene00013875	-3.55	-11.7127	0.000134979
182759_at	K01A2.1	sgcb-1 /// WBGene00019277	-3.54	-11.6318	0.000133553
176819_s_at	Y49C4A.8	ugt-29	-3.54	-11.6318	0.000259889
190113_at	R57.1	R57.1	-3.53	-11.5514	9.07611e-06
177146_at	Y73B6BL.25	WBGene00022246 /// Y73B6BL.25	-3.53	-11.5514	5.37046e-05
180320_at	F35A5.2	F35A5.2 /// WBGene00018025	-3.52667	-11.5248	0.00033551
176044_at	Y41D4B.16	WBGene00021518 /// Y41D4B.16	-3.52333	-11.4982	0.000335603
184448_at	F41G3.10	F41G3.10 /// F41G3.20 /// WBGene00018303 /// WBGene00044315	-3.51667	-11.4452	0.00088149
190302_at	Y66A7A.6	gly-8 /// WBGene00001633	-3.5	-11.3137	6.21577e-05
188085_s_at	R09H10.4	ptr-14 /// WBGene00004228	-3.49667	-11.2876	4.64089e-05
180707_at	F55H12.4	F55H12.4 /// WBGene00010135	-3.48333	-11.1838	0.00240001
191393_s_at	Y53F4B.30	gst-27 /// WBGene00001775	-3.48333	-11.1838	1.2819e-05
193604_at	C08F11.8	ugt-22 /// WBGene00007455	-3.48	-11.1579	4.99993e-06
191518_at	Y66H1A.5	str-144 /// WBGene00006191	-3.47667	-11.1322	9.59081e-05
186092_s_at	C09H5.5	WBGene00022047 /// Y66H1A.5	-3.47667	-11.1322	6.09703e-05
184710_at	Y9C9A.16	WBGene00021183 /// Y9C9A.16	-3.47	-11.0809	2.16162e-05
187158_at	F35D11.10	clec-139 /// WBGene00018050	-3.46333	-11.0298	0.000682974
188406_s_at	F11H8.3	col-8 /// WBGene00000597	-3.45667	-10.9789	1.63319e-05
188245_at	F15A2.1	col-184 /// WBGene00000757	-3.45333	-10.9536	6.66369e-05
192992_at	Y51A2D.13	Y51A2D.13	-3.45	-10.9283	0.000182951
174548_at	M6.1	ifc-2	-3.44333	-10.8779	0.00174061
176163_at	Y119C1B.9	WBGene00022474 /// Y119C1B.9	-3.43667	-10.8278	7.25673e-05
186790_at	C07B5.5	nuc-1 /// WBGene00003828	-3.43667	-10.8278	1.25377e-05
175873_at	Y34F4.1	Y34F4.1	-3.43333	-10.8028	2.65869e-05
187663_at	F11E6.1	F11E6.1	-3.43	-10.7779	6.00705e-05
180013_at	T12B5.1	fbxa-51 /// WBGene00020448	-3.42667	-10.753	8.63354e-05
188412_at	C42D4.2	esterase /// WBGene00016595	-3.42333	-10.7282	0.000260675
191675_s_at	ZC8.4	lfi-1	-3.42333	-10.7282	0.000198436
177951_s_at	PDB1.1	PDB1.1	-3.42	-10.7034	3.35389e-06
187234_s_at	Y110A2AL.9	WBGene00022445 /// Y110A2AL.9	-3.41667	-10.6787	0.000980988
184174_at	ZC204.12	WBGene00022562 /// ZC204.12	-3.41	-10.6295	5.41932e-05
193761_at	F44C4.5	ppt-1 /// WBGene00004092	-3.40333	-10.5805	0.000121081
175591_s_at	C24B9.3	C24B9.3	-3.40333	-10.5805	0.000662116
191979_at	C09G4.2	C09G4.2	-3.4	-10.5561	4.76577e-06
182871_at	T01C8.2	T01C8.2 /// WBGene00020143	-3.4	-10.5561	0.000989735
182443_at	F29B9.8	F29B9.8 /// WBGene00017923	-3.39333	-10.5074	6.72267e-05
185583_at	H06H21.8	H06H21.8	-3.39	-10.4831	0.000116183
182556_at	F41C6.4	F41C6.4	-3.38667	-10.459	7.02954e-05
189178_at	F44G3.2	F44G3.2 /// WBGene00009706	-3.38667	-10.459	0.00224575
186740_s_at	Y59E9AR.4	thn-5 /// WBGene00021999	-3.38333	-10.4348	1.06395e-05
189457_at	B0213.15	cyp-34A9	-3.38333	-10.4348	0.000232446
172468_x_at	K01A2.9	K01A2.12 /// K01A2.9 /// mps-2 /// WBGene00019283 /// WBGene00086561	-3.38	-10.4107	7.54324e-07
181441_s_at	T01D1.3	T01D1.3 /// WBGene00020148	-3.38	-10.4107	1.00729e-05
189300_at	T02B5.1	carboxylesterase /// WBGene00011362	-3.38	-10.4107	3.42696e-05
184434_at	Y60A3A.16	WBGene00013364 /// Y60A3A.16	-3.38	-10.4107	0.000204522
189495_at	F35C5.12	F26E4.3 /// WBGene00009158	-3.37667	-10.3867	8.32753e-05
183301_s_at	F26E4.3	F35C5.12 /// WBGene00009400	-3.37667	-10.3867	0.000269931
177868_s_at	T28F3.8	T28F3.8 /// WBGene00012134	-3.37333	-10.3627	2.34476e-05
178078_at	T12D8.9	T12D8.9	-3.36667	-10.315	0.000757791
183566_at	C14C6.2	C14C6.2 /// WBGene00015756	-3.36	-10.2674	1.89194e-05
192256_at	C26B9.5	C26B9.5 /// WBGene00016134	-3.36	-10.2674	0.000283052
183541_at	C30H7.1	coq-1 /// WBGene00000761	-3.36	-10.2674	0.00140816
189489_at	R08E3.2	R08E3.2 /// WBGene00019958	-3.35333	-10.2201	0.000446285
188582_s_at	C08H9.14	chitinase /// WBGene00007473	-3.34667	-10.173	5.88424e-05
177428_at	F58G6.3	F58G6.3 /// F58G6.7 /// WBGene00010274 /// WBGene00010277	-3.34667	-10.173	0.000290008
183216_at	Y51B9A.8	WBGene00013090 /// Y51B9A.8	-3.34667	-10.173	0.000328928
183700_s_at	F35E8.13	F35E8.10 /// F35E8.13 /// WBGene00009423 /// WBGene00009424	-3.33667	-10.1027	4.79654e-05
180342_at	F35E12.6	F35E12.6 /// WBGene00009430	-3.33667	-10.1027	1.45359e-06
188043_at	F44B9.1	dpf-6	-3.33333	-10.0794	0.000718242
172526_x_at	K01A2.8	mps-2	-3.32667	-10.0329	0.000263399
