# Supplementary material for: A Decline in p38 MAPK Signaling Underlies Immunosenescence in Caenorhabditis elegans
Source: PLoS Genet. 2011 May 19;7(5):e1002082. doi: 10.1371/journal.pgen.1002082 (PMC3098197; doi:10.1371/journal.pgen.1002082)
Supplement: Table S2 — Significant GO terms associated with genes downregulated by 10-fold or more between Day 6 and Day 15 of adulthood in C. elegans. List of Gene Ontology (GO) terms describing biological processes or molecular functions with significant enrichment (p<0.05) among genes downregulated during aging in C. elegans. For comparison, significant GO terms (p<0.05) associated with transcriptional targets of PMK-1 and DAF-16 are also included. (XLS) [file pgen.1002082.s006.xls]

## Sheet: Sheet1
Table S2. Significant GO terms associated with genes downregulated by 10-fold or more between Day 6 and Day 15 of adulthood in C. elegans
GO term	GO Identifier	normalized % genes annotated to term*	Adjusted p value**	GO level
organic acid metabolic process	GO:0006082	0.759	0.00259	BP 4
amino acid and derivative metabolic process	GO:0006519	0.7783	0.00259	BP 4
lipid metabolic process	GO:0006629	0.7659	0.00259	BP 4
amine metabolic process	GO:0009308	0.7753	0.00259	BP 4
multicellular organismal aging	GO:0010259	0.7431	0.0111	BP 4
cellular catabolic process	GO:0044248	0.741	0.0111	BP 4
ion transport	GO:0006811	0.7298	0.000418	BP 5
carboxylic acid metabolic process	GO:0019752	0.7688	0.00446	BP 5
determination of adult life span	GO:0008340	0.7533	0.022	BP 5
amino acid derivative metabolic process	GO:0006575	0.859	0.0405	BP 5
anion transport	GO:0006820	0.8385	1.8e-05	BP 6
proteolysis	GO:0006508	0.7519	4.14e-05	BP 6
amino acid metabolic process	GO:0006520	0.7832	0.0185	BP 6
inorganic anion transport	GO:0015698	0.8634	1.45e-08	BP 7
peptidoglycan metabolic process	GO:0000270	0.9818	0.0144	BP 7
phosphate transport	GO:0006817	0.8736	1.93e-09	BP 8
peptidoglycan catabolic process	GO:0009253	0.981	0.0164	BP 8
structural constituent of cuticle	GO:0042302	0.8523	1.41e-06	MF 3
hydrolase activity	GO:0016787	0.6373	0.000348	MF 3
peptidase activity	GO:0008233	0.7589	4.12e-05	MF 4
hydrolase activity, acting on glycosyl bonds	GO:0016798	0.856	0.0082	MF 4
receptor binding	GO:0005102	0.8405	0.0295	MF 4
serine-type peptidase activity	GO:0008236	0.9158	2.3e-07	MF 5
hydrolase activity, hydrolyzing O-glycosyl compounds	GO:0004553	0.8634	0.00824	MF 5
exopeptidase activity	GO:0008238	0.8568	0.00824	MF 5
carboxypeptidase activity	GO:0004180	0.9173	0.000438	MF 6
lysozyme activity	GO:0003796	0.9786	0.0218	MF 6
serine carboxypeptidase activity	GO:0004185	0.9612	9.35e-06	MF 7
acid phosphatase activity	GO:0003993	0.9062	0.00446	MF 7
endonuclease activity	GO:0016894	0.9696	0.0163	MF 7
pepsin A activity	GO:0004194	0.9219	0.0229	MF 7
PMK-1 targets
proteolysis	GO:0006508	0.8992	0.00416703	BP 6
peptidase activity	GO:0008233	0.8603	0.0389511	MF 4
aspartic-type endopeptidase activity	GO:0004190	0.9791	0.0112366	MF 6
pepsin A activity	GO:0004194	0.977	0.00804115	MF 7
DAF-16 targets
multicellular organismal aging	GO:0010259	0.8855	1.43701e-27	BP 4
response to inorganic substance	GO:0010035	0.9358	0.0016989	BP 4
carbohydrate metabolic process	GO:0005975	0.7235	0.00411735	BP 4
response to temperature stimulus	GO:0009266	0.8597	0.00859313	BP 4
response to protein stimulus	GO:0051789	0.9159	0.00996923	BP 4
oxygen and ROS species metabolic process	GO:0006800	0.842	0.013163	BP 4
organic acid metabolic process	GO:0006082	0.704	0.0142557	BP 4
determination of adult lifespan	GO:0008340	0.8862	1.34931e-27	BP 5
response to heat	GO:0009408	0.9216	0.00216661	BP 5
response to metal ion	GO:0010038	0.9449	0.00216661	BP 5
superoxide metabolic process	GO:0006801	0.9536	0.0247789	BP 5
response to unfolded protein	GO:0006986	0.9165	0.0247789	BP 5
energy derivation by oxidation of organic compounds	GO:0015980	0.7405	0.0323811	BP 5
carboxylic acid metabolic process	GO:0019752	0.7055	0.0323811	BP 5
monocarboxylic acid metabolic process	GO:0032787	0.8844	0.000194583	BP 6
carbohydrate biosynthetic process	GO:0016051	0.9063	0.00593489	BP 7
disaccharide metabolic process	GO:0005984	0.9556	0.0171234	BP 7
trehalose metabolic process	GO:0005991	0.9552	0.0275205	BP 8
disaccharide biosynthetic process	GO:0046351	0.9796	0.0275205	BP 8
trehalose biosynthetic process	GO:0005992	0.9802	0.0344288	BP 9
oxidoreductase activity	GO:0016491	0.7548	2.20255e-11	MF 3
tetrapyrrole binding	GO:0046906	0.8343	6.51144e-06	MF 3
monooxygenase activity	GO:0004497	0.8515	1.06329e-05	MF 4
heme binding	GO:0020037	0.8361	1.06329e-05	MF 4
carbon-carbon lyase activity	GO:0016830	0.8986	0.00734612	MF 4
iron ion binding	GO:0005506	0.8518	6.73733e-06	MF 6
aspartic-type endopeptidase activity	GO:0004190	0.8866	0.0110867	MF 6
O-methyltransferase activity	GO:0008171	0.9485	0.0210013	MF 6
steroyl-CoA 9-desaturase activity	GO:0004768	0.9736	0.0274307	MF 6
pepsin A activity	GO:0004194	0.9358	0.00150637	MF 7
Associated with response to infection
Associated with PMK-1 transcriptional targets
* Percentage of the number of genes in specified list annotated in the functional term related to the number of genes annotated to this functional
term in specified list plus all other genes on array
** Determined by Fisher's exact test for 2x2 contingency tables with multiple test correction
